# Supplementary material for: Tandem fecal microbiota transplantation cycles in an allogeneic hematopoietic stem cell transplant recipient targeting carbapenem-resistant Enterobacteriaceae colonization: a case report and literature review
Source: Eur J Med Res. 2021 Apr 28;26:37. doi: 10.1186/s40001-021-00508-8 (PMC8080403; doi:10.1186/s40001-021-00508-8)
Supplement: Supplementary file 2 — Additional file 2: Table S1. Protocol of donor screening in MedBiome. IBD inflammatory bowel disease, IBS irritable bowel syndrome, GI gastrointestinal, CRP C- reactive protein, ESR erythrocyte sedimentation rate, HIV human immunodeficiency virus. [file 40001_2021_508_MOESM2_ESM.xls]

## Sheet: Sheet1
Tab.S1 Protocol of donor screening in MedBiome
Inclusion criteria:
1.Willing to finish questionnaire screening and sign informed consent.
2.Age range 12 to 30 years old.
Exclusion criteria:
1.History of drug use:Received antibiotics, laxative or diet pills within the past 3 months; Received immunomodulators or chemotherapy.
2.History of diseases:History of all known infectious diseases, morbid obesity, diabetes, IBD, IBS, chronic diarrhea, constipation, colorectal polyps or cancer, immunocompromise, metabolic syndrome, allergy, and chronic fatigue syndrome. Major GI surgery (eg, gastric bypass) or systemic autoimmunity and other diseases or conditions potentially associated with specific changes in intestinal microb…
3.Positive laboratory examination:Regular blood cell test, CRP, ESR, biochemical tests, blood virus: Hepatitis A IgM, Hepatitis B surface antigen, Hepatitis B core IgG and IgM, Antibodies to hepatitis B surface antigen, Hepatitis C antibody, HIV types 1 and 2 antibody, Syphilis.
4.Stool testing:Stool regular test, stool ova, parasites test and stool culture.
5.Others:High-risk sexual behaviors, incarcerated, gotten any tattoos or body piercings exposure to epidemic area within the past 3 months.
IBD, inflammatory bowel disease; IBS, irritable bowel syndrome; GI, gastrointestinal; CRP, C- reactive protein; ESR, erythrocyte sedimentation rate; HIV, human immunodeficiency virus.
